# Supplementary material for: Neuronal influences are necessary to produce mitochondrial co-localization with glutamate transporters in astrocytes
Source: J Neurochem. 2014 Jun 16;130(5):668–77. doi: 10.1111/jnc.12759 (PMC4283053; doi:10.1111/jnc.12759)
Supplement: Data S2 — Confocal z-stack showing double transfected astrocytes (V5-GLT-1 and pDs-Red 1 mito; green and red respectively) treated with Y27632 for 24 h. [file jnc0130-0668-SD4.txt]

1
 
Neuronal influences are necessaryto produce mitochondrial co-localization with 
glutamate transporters in astrocytes 
Christopher IUgbode*‡, Warren D. Hirst†, Marcus Rattray‡1 
Supporting Information 1 
Astrocyte stellation under rho kinase inhibition. 
Phasecontrast time lapse video (24 h) showingastrocyte stellation under rho kinase 
inhibition usingY27632 (100µM). Thevideo starts roughly40 minutes after the 
application of the drugdue to settingupthe microscope; indicatingthat the 
morphological change happens rapidly; without affectingcellnumber (over time). 
Supporting information 2.
Peripheral astrocyte processes emanating from filpodia express V5-GLT-1.
Confocal z-stack showingdouble transfected astrocytes (V5-GLT-1 and pDs-Red 1
mito; green and red respectively) treated with Y27632for 24 h. The filpodia are 
decorated with GLT-1however there is lack of mitochondrial distribution in thefiner 
processes.
 
 
